# Supplementary material for: Re-Programing Glucose Catabolism in the Microalga Chlorella sorokiniana under Light Condition
Source: Biomolecules. 2022 Jul 4;12(7):939. doi: 10.3390/biom12070939 (PMC9313030; doi:10.3390/biom12070939)
Supplement: Supplementary file 1 [file biomolecules-12-00939-s001.zip]

Archive with 3 entries (3 files):
- Supplementary Materials, File S1.pdf
- Supplementary Materials, File S2.pdf
- Supplementary Materials, File S3.pdf
